# Supplementary material for: Copy number variants as modifiers of breast cancer risk for BRCA1/BRCA2 pathogenic variant carriers
Source: Commun Biol. 2022 Oct 6;5:1061. doi: 10.1038/s42003-022-03978-6 (PMC9537519; doi:10.1038/s42003-022-03978-6)
Supplement: Supplementary file 4 — Supplementary Data 1–17 [file 42003_2022_3978_MOESM4_ESM.xlsx]

## Sheet: Supplementary Data Index
Supplementary Data 1	Sensitivity and specificity of calling BRCA1 and BRCA2 copy number variants
Supplementary Data 2	Copy number variants identified by whole-genome sequencing
Supplementary Data 3	Proportion of copy number variant called by PennCNV that were supported by whole-genome sequencing
Supplementary Data 4	Proportion of copy number variants that were not supported by whole-genome sequencing that were supported by the CNV map
Supplementary Data 5	Associations (unadjusted p<0.01) with breast cancer risk for deletions overlapping gene regions for BRCA1 pathogenic variant carriers
Supplementary Data 6	Associations (unadjusted p<0.01) with breast cancer risk for deletions overlapping gene regions for BRCA2 pathogenic variant carriers
Supplementary Data 7	Associations (unadjusted p<0.01) with breast cancer risk for duplications overlapping gene regions for BRCA1 pathogenic variant carriers
Supplementary Data 8	Associations (unadjusted p<0.01) with breast cancer risk for duplications overlapping gene regions for BRCA2 pathogenic variant carriers
Supplementary Data 9	Breast cancer hazard ratio estimates for deletions and duplications in BRCA1 or BRCA2 using the score test
Supplementary Data 10	Source data for Figure 2 panels b-f
Supplementary Data 11	Source data for Figure 3 panels a-h
Supplementary Data 12	Participating CIMBA studies
Supplementary Data 13	List of BRCA1/2 pathogenic variants in study participants
Supplementary Data 14	Study cohort characteristics for 15,342 BRCA1 and 10,740 BRCA2 pathogenic variant carriers.
Supplementary Data 15	Assay primer and probe sequences, or proprietary design
Supplementary Data 16	Whole-genome sequencing metrics
Supplementary Data 17	RT-qPCR assays

## Sheet: Supplementary Data 1
Supplementary Data 1: Sensitivity and specificity of calling BRCA1 and BRCA2 copy number variants
	BRCA1	BRCA2
Sensitivity
Deletions	630/749 (84.1%)	146/160 (91.3%)
Duplications	70/102 (68.6%)	9/23 (39.1%)
Specificity
Deletions	610/867 (70.4%)	146/154 (94.8%)
Duplications	69/271 (25.0%)	9/15 (60%)
Sensitivity and specificity of calling BRCA1 and BRCA2 copy number variants. Sensitivity and specificity calculated for PennCNV calls post filtering and diagnostically called variants that could have been detected by the array post filtering only.

## Sheet: Supplementary Data 2
Supplementary Data 2: Copy number variants identified by whole-genome sequencing
		Case 1	Case 2	Case 3
Call confidence	High confidence	1581	1739	1597
	Passing filter	3907	3685	3894
	Low confidence	2944	2316	2847
SV type a	Copy number variants	4444	4540	4545
	Deletions	3710	3845	3716
	Duplications	734	695	829
	Structural variants	1044	884	946
Caller a	Lumpy	2766	2854	2880
	CNVnator	847	888	869
	Both	831	798	796
Gene affecting a	Not affecting genes	2560	2559	2605
	Affecting genes	1884	1981	1940
	Affecting genes, rare c	42	110	24
	Affecting genes, rare, high confidence d	24	80	10
Copy number variants identified by whole-genome sequencing. aNot including low confidence calls. bNot including structural variants. cThe CNVs that affect rare genes. eThe CNVs with high confidence that affect rare genes.

## Sheet: Supplementary Data 3
Supplementary Data 3: Proportion of copy number variant called by PennCNV that were supported by whole-genome sequencing
	Case 1	Case 2	Case 3
All PennCNV calls	71.4% (10/14)	54.8% (23/42)	68.4% (13/19)
Deletions	100% (6/6)	53.3% (16/30)	80.0% (4/5)
Duplications	50% (4/8)	58.3% (7/12)	64.3% (9/14)
Proportion of copy number variant called by PennCNV that were supported by whole-genome sequencing. Copy number calls were manually reviewed in IGV for overlap support of a variant generated by whole-genome sequencing. Whole-genome sequencing CNVs did not including low confidence calls or structural variants.

## Sheet: Supplementary Data 4
Supplementary Table 4: Proportion of copy number variants that were not supported by whole-genome sequencing that were supported by the CNV map
	Case 1	Case 2	Case 3
All CNVs	100% (4/4)	63.2% (12/19)	100% (6/6)
Deletions	-	50% (7/14)	100% (1/1)
Duplications	100% (4/4)	100% (5/5)	100% (5/5)
Proportion of copy number variants that were not supported by whole-genome sequencing that were supported by the CNV map. Copy number calls were manually reviewed in IGV for overlap with a variant in the Zarrei et al stringent CNV map of similar size.

## Sheet: Supplementary Data 5
Supplementary Data 5: Associations (unadjusted p<0.01) with breast cancer risk for deletions overlapping gene regions for BRCA1 pathogenic variant carriers
Gene	Chr	Number of unaffectedb	Number of affectedb	RRa (95% CI)	P-value	Q-value	MAF (%)	Overlap with CNV map variant
BRCA1	17	317	410	1.29 (1.13-1.49)	1.98x10-4	0.87	4.77	0/749 (0%)
AK096766	7	12	2	0.27 (0.10-0.73)	3.95x10-3	1	0.09	14/14 (100%)
LINC00226	7	107	161	1.39 (1.13-1.71)	6.18x10-3	1	1.76	268/268 (100%)
TARP	7	11	2	0.28 (0.10-0.79)	6.77x10-3	1	0.08	13/13 (100%)
TPSG1	14	0	8	4.72 (1.18-18.91)	7.71x10-3	1	0.05	1/8 (12.5%)
MUC22	6	25	10	0.39 (0.23-0.69)	7.79x10-3	1	0.23	35/35 (100%)
NPIPL1	16	156	108	0.73 (0.59-0.91)	7.93x10-3	1	1.76	262/266 (98.5%)
NXN	17	0	7	7.51 (2.24-25.25)	8.98x10-3	1	0.05	4/10 (40.0%)
SULT1A1	16	154	107	0.73 (0.59-0.91)	9.12x10-3	1	1.73	261/261 (100%)
Abbreviations: CI, confidence interval; Chr, chromosome; CNV, copy number variant; MAF, minor allele frequency; RR, risk ratio
a Approximate risk ratio as estimated from the score test
b These numbers may not add up to the total number of individuals carrying a CNV at each locus. For example, people that have both deletions and duplications at the same gene locus have been excluded from the analysis.

## Sheet: Supplementary Data 6
Supplementary Data 6: Associations (unadjusted p<0.01) with breast cancer risk for deletions overlapping gene regions for BRCA2 pathogenic variant carriers
Gene	Chr	Number of unaffectedb	Number of affectedb	RRa (95% CI)	P-value	Q-value	MAF(%)	Overlap with CNV map variant
MIR650	22	9	30	2.43 (1.18-4.97)	9.49x10-3	1	0.36	39/39 (100%)
KIAA0125	14	13	44	2.31 (1.39-3.84)	1.05x10-3	1	0.53	57/57 (100%)
ADAM6	14	10	34	2.39 (1.36-4.20)	3.40x10-3	1	0.41	44/44 (100%)
LRRC56	11	0	8	4.52 (0.88-23.22)	5.00x10-3	1	0.07	8/8 (100%)
AK125397	14	36	22	0.46 (0.29-0.74)	5.35x10-3	1	0.54	58/58 (100%)
TERT	5	14	38	1.92 (1.06-3.46)	6.02x10-3	1	0.49	0/52 (0%)
LINC00698	3	19	5	0.26 (0.14-0.47)	7.12x10-3	1	0.22	0/24 (0%)
COL18A1	21	1	9	4.46 (1.26-15.8)	8.07x10-3	1	0.09	0/10 (0%)
CYP1B1	2	1	10	3.35 (0.82-13.78)	8.84x10-3	1	0.1	0/11 (0%)
TTC7B	14	25	14	0.47 (0.24-0.91)	9.18x10-3	1	0.36	39/39 (100%)
Abbreviations: CI, confidence interval; Chr, chromosome; CNV, copy number variant; MAF, minor allele frequency; RR, risk ratio
a Approximate risk ratio as estimated from the score test
b These numbers may not add up to the total number of individuals carrying a CNV at each locus. For example, people that have both deletions and duplications at the same gene locus have been excluded from the analysis.

## Sheet: Supplementary Data 7
Supplementary Data 7: Associations (unadjusted p<0.01) with breast cancer risk for duplications overlapping gene regions for BRCA1 pathogenic variant carriers
Gene	Chr	Number of unaffectedb	Number of affectedb	RRa (95% CI)	P-value	Q-value	MAF (%)	Overlap with CNV map variant
C19orf26	19	29	9	0.36 (0.21-0.63)	1.38x10-3	1	0.25	25/38 (65.8%)
DQ577099	10	21	5	0.32 (0.17-0.61)	4.33x10-3	1	0.17	26/26 (100%)
STK11	19	36	14	0.49 (0.29-0.81)	5.42x10-3	1	0.33	0/50 (0%)
ZNF804B	7	3	13	3.22 (1.27-8.17)	9.16x10-3	1	0.1	1/17 (5.9%)
Abbreviations: CI, confidence interval; Chr, chromosome; CNV, copy number variant; MAF, minor allele frequency; RR, risk ratio
a Approximate risk ratio as estimated from the score test
b These numbers may not add up to the total number of individuals carrying a CNV at each locus. For example, for people that have both deletions and duplications at the same gene locus have been excluded from the analysis

## Sheet: Supplementary Data 8
Supplementary Data 8: Associations (unadjusted p<0.01) with breast cancer risk for duplications overlapping gene regions for BRCA2 pathogenic variant carriers
Gene	Chr	Number of unaffectedb	Number of affectedb	RRa (95% CI)	P-value	Q-value	MAF (%)	Overlap with CNV map variant
LSP1	11	9	0	0.13 (0.04-0.45)	3.34x10-3	1	0.08	2/9 (22.2%)
IL13RA2	X	11	19	2.45 (1.18-5.11)	5.43x10-3	1	0.28	30/30 (100%)
KRT85	12	40	20	0.53 (0.31-0.89)	5.60x10-3	1	0.56	60/60 (100%)
PARK2	6	14	31	2.2 (1.25-3.88)	5.71x10-3	1	0.42	0/50 (0%)
C19orf26	19	23	8	0.41 (0.20-0.84)	6.03x10-3	1	0.29	0/31 (0%)
LINC00894	X	0	8	7.44 (2.02-27.36)	8.33x10-3	1	0.07	0/8 (0%)
LOC441601	11	10	1	0.28 (0.07-1.10)	8.51x10-3	1	0.1	0/11 (0%)
STK11	19	24	9	0.44 (0.22-0.88)	9.24x10-3	1	0.31	0/33 (0%)
Abbreviations: CI, confidence interval; Chr, chromosome; CNV, copy number variant; MAF, minor allele frequency; RR, risk ratio
a Approximate risk ratio as estimated from the score test
b These numbers may not add up to the total number of individuals carrying a CNV at each locus. For example, for people that have both deletions and duplications at the same gene locus have been excluded from the analysis

## Sheet: Supplementary Data 9
Supplementary Data 9: Breast cancer hazard ratio estimates for deletions and duplications in BRCA1 or BRCA2 using the score test.
		iCOGS								OncoArray								iCOGS+OncoArray
																		meta-analysis
		Other variant types		Variant of interest						Other variant types		Variant of interest
		Unaffected	Affected	Unaffected	Affected	HR	95% CI		P	Unaffected	Affected	Unaffected	Affected	HR	95% CI		P	HR	95% CI		P	Phet
BRCA1	DL*	1551	1466	96	106	1.19	0.91	1.55	0.2	7118	7017	540	683	1.27	1.14	1.41	1.07e-05	1.26	1.14	1.39	4.97e-06	0.65
carriers	DL**	1419	1306	96	106	1.22	0.94	1.59	0.14	6619	6437	540	683	1.27	1.14	1.42	1.02e-05	1.27	1.15	1.4	3.41e-06	0.77
	DP†	1551	1466	16	16	0.95	0.51	1.77	0.87	7118	7017	137	176	1.27	1.04	1.56	0.0199	1.24	1.02	1.5	0.0304	0.38
	DP‡	1647	1572	16	16	0.92	0.49	1.72	0.8	7658	7700	137	176	1.24	1.02	1.52	0.034	1.21	1	1.46	0.0525	0.37
BRCA2	DL*	619	727	6	6	0.93	0.3	2.88	0.9	5294	5477	79	105	1.26	0.96	1.65	0.103	1.24	0.95	1.61	0.119	0.62
carriers	DL**	616	721	6	6	0.93	0.3	2.86	0.89	5196	5370	79	105	1.26	0.96	1.66	0.0978	1.24	0.95	1.62	0.115	0.6
	DP†	619	727	0	0	N/A				5294	5477	6	16	1.69	0.76	3.74	0.196	1.69	0.76	3.74	0.196	1
	DP‡	625	733	0	0	N/A				5373	5582	6	16	1.68	0.76	3.71	0.201	1.68	0.76	3.71	0.201	1
* Deletion analysis excluded duplication carriers. ** Deletions analysis excluding duplication and missense carriers. † Duplications analysis excluding deletion carriers. ‡ Duplications analysis (no exclusions - deletion carriers included in "other variant types")
DL = Deletions; DP = Duplications, HR = hazard ratio; CI = confidence interval; P = P-value; P[het] = meta-analysis heterogeneity P-value.

[truncated: 8 more sheets: Supplementary Data 10, Supplementary Data 11, Supplementary Data 12 , Supplementary Data 13, Supplementary Data 14, Supplementary Data 15, Supplementary Data 16, Supplementary Data 17]
